# Supplementary material for: Silencing of Poly(ADP-Ribose) Polymerase-2 Induces Mitochondrial Reactive Species Production and Mitochondrial Fragmentation
Source: Cells. 2021 Jun 4;10(6):1387. doi: 10.3390/cells10061387 (PMC8227884; doi:10.3390/cells10061387)
Supplement: Supplementary file 1 [file cells-10-01387-s001.zip]

Archive with 1 entries (1 files):
- cells-1103272-supplementary.pdf
